# Supplementary material for: The national child odontology registry (SCOR): a valuable resource for odontological and public health research
Source: BMC Oral Health. 2023 Aug 29;23:608. doi: 10.1186/s12903-023-03199-1 (PMC10466686; doi:10.1186/s12903-023-03199-1)
Supplement: Supplementary file 5 — Supplementary Material 5 (Table 3) [file 12903_2023_3199_MOESM5_ESM.xlsx]

## Sheet: Sheet1
Supplementary File 4: Full data on the difference in number of individuals registered in SCOR by birth year, and the yearly number of live births and immigrants granted citizenship according to DST data.
Year	Births DST	Immigration	Births SCOR	Difference	Percent
1965	85796	No data available	79036	6760	7.87916
1966	88332	No data available	86184	2148	2.43173
1967	81410	No data available	80635	775	0.951972
1968	74543	No data available	74199	344	0.461479
1969	71298	No data available	71546	-248	-0.347836
1970	70802	No data available	71726	-924	-1.30505
1971	75359	No data available	75980	-621	-0.824056
1972	75505	No data available	76486	-981	-1.29925
1973	71895	No data available	73200	-1305	-1.81515
1974	71327	No data available	72946	-1619	-2.26983
1975	72071	No data available	74095	-2024	-2.80834
1976	65267	No data available	67621	-2354	-3.60672
1977	61878	No data available	64336	-2458	-3.97233
1978	62036	No data available	64787	-2751	-4.43452
1979	59464	4639	62305	1798	3.02368
1980	57293	2167	60789	-1329	-2.31966
1981	53089	2018	56923	-1816	-3.42067
1982	52658	1516	56830	-2656	-5.04387
1983	50822	1337	55157	-2998	-5.89902
1984	51800	1233	56434	-3401	-6.56564
1985	53749	1546	58578	-3283	-6.10802
1986	55312	1739	60310	-3259	-5.89203
1987	56221	1655	60943	-3067	-5.45526
1988	58844	1500	64033	-3689	-6.26912
1989	61351	1313	66540	-3876	-6.31775
1990	63433	1244	68777	-4100	-6.46351
1991	64358	1984	69483	-3141	-4.88051
1992	67726	2133	72777	-2918	-4.30854
1993	67369	2303	72251	-2579	-3.82817
1994	69666	2575	74645	-2404	-3.45075
1995	69771	2391	74243	-2081	-2.98261
1996	67638	3330	71430	-462	-0.683048
1997	67648	2662	70978	-668	-0.987465
1998	66174	4825	69303	1696	2.56294
1999	66220	4537	68209	2548	3.84778
2000	67084	10380	69002	8462	12.614
2001	65458	6055	66577	4936	7.54071
2002	64075	8529	65287	7317	11.4194
2003	64599	3439	65276	2762	4.27561
2004	64609	6323	62325	8607	13.3217
2005	64282	4934	61013	8203	12.761
2006	64984	3822	48522	20284	31.2138
2007	64082	1801	38328	27555	42.9996
2008	65038	2414	8514	58938	90.6209
2009	62818	2587
2010	63411	1549
