# Supplementary material for: The national child odontology registry (SCOR): a valuable resource for odontological and public health research
Source: BMC Oral Health. 2023 Aug 29;23:608. doi: 10.1186/s12903-023-03199-1 (PMC10466686; doi:10.1186/s12903-023-03199-1)
Supplement: Supplementary file 6 — Supplementary Material 6 (Table 4) [file 12903_2023_3199_MOESM6_ESM.xlsx]

## Sheet: Sheet1
Supplementary File 5: Full data on the number of visits at a given age by year of report.
Year of report / Age	0	1	2	3	4	5	6	7	8	9	10	11	12	13	14	15	16	17	18	Total
1973	0	12	616	1854	1950	2778	14679	41806	5555	2357	2112	1935	1877	1835	1636	1538	638	178	94	83450
1974	0	25	872	2837	2030	3780	19138	51655	42535	9495	3331	2096	1794	1618	1673	1452	598	164	86	145179
1975	20	34	2608	6513	3920	6071	21253	50080	51954	44090	9350	4519	3808	3351	2817	2371	1132	279	207	214377
1976	69	62	2100	9337	8316	9466	28156	48084	52071	55347	46170	10627	6152	5221	4382	3923	1798	387	166	291834
1977	134	66	3257	10437	10076	14855	33002	47193	48929	53675	56778	47036	12349	7825	6141	5495	2835	470	195	360748
1978	175	90	2751	9806	9817	16039	38240	54410	57036	58789	64117	68384	57818	16060	10134	7971	3741	786	350	476514
1979	411	138	3422	12873	13109	18593	39814	59347	56062	56913	60195	64526	68335	57799	16083	9365	4367	1397	883	543632
1980	545	183	3817	14790	17827	22028	39777	60105	59490	56784	56679	59638	64737	68419	57687	16026	6596	1805	1118	608051
1981	244	167	4598	17392	19630	24211	43229	60835	63568	62555	59383	59615	62443	67206	67622	49940	9690	2266	1387	675981
1982	301	271	6500	22529	19667	25900	49094	58621	60575	63098	62405	59158	59543	61945	63807	50193	13696	2638	1502	681443
1983	442	398	8822	30440	25186	28806	47400	61865	61489	61887	65663	64135	60762	61888	60827	50129	14663	3406	1645	709853
1984	599	530	10197	29880	30816	31125	42839	57533	63268	61366	61705	65323	64296	60907	59320	45193	14375	4194	1860	705326
1985	701	618	12014	31297	31367	33926	43073	53978	58303	62491	61594	62680	65795	64485	59513	45305	14210	4553	2489	708392
1986	673	614	12928	29922	29429	32608	39994	53075	53424	56709	61251	60495	61338	64006	60111	44126	14104	4264	2644	681715
1987	750	751	14578	31380	30878	32577	39280	51405	54155	52987	56790	62033	60869	60970	62366	48221	22131	8078	2587	692786
1988	0	0	15300	37054	31505	32158	36541	51985	54234	57140	57692	58668	64574	65882	63475	66251	36042	28893	4154	761548
1989	0	433	14384	32440	29710	29068	31560	45770	45752	49187	50840	51545	53377	57621	58765	56839	32846	29399	5600	675136
1990	0	481	18360	34053	30675	29880	34210	43133	43899	45172	48145	50143	50991	51185	56027	54466	31234	29502	5569	657125
1991	0	543	19329	35743	31617	31316	35517	43270	42379	44205	45024	48000	50807	50344	50908	52171	31860	29454	5671	648158
1992	0	642	22286	37275	32577	32063	36784	43807	41977	42260	43757	44777	47682	49360	49583	46781	31072	29019	5870	637572
1993	0	654	20608	32635	37589	32870	35488	32713	21009	20775	20569	33725	31752	23905	38324	35189	19772	21908	5005	464490
1994	0	815	21112	33720	39634	32709	37759	32285	19927	19717	19016	34129	29535	20327	38022	33756	19084	19402	4564	455513
1995	0	976	23024	35826	42300	35257	39879	34837	21844	21779	20676	34684	29352	20275	36442	33095	18876	20583	4603	474308
1996	0	924	24144	38103	43099	37665	42612	36458	23926	24485	23177	36695	30422	21761	36594	31793	20118	23274	4929	500179
1997	0	959	25440	39813	46032	39861	44816	38870	26420	26264	25687	38733	32430	23435	35973	32450	21430	24597	5245	528455
1998	0	1380	27783	42675	47985	43877	47574	42643	32951	31479	30428	41521	36096	27670	37514	33605	23713	25929	5396	580219
1999	0	1685	27329	43201	51963	46880	51170	46989	38073	36890	35391	43324	38826	32081	39661	35568	24382	25664	5256	624333
2000	0	1764	27905	45323	50881	49301	50857	48716	40544	39935	38737	45391	40751	34700	41064	36892	25945	26294	5149	650149
2001	0	1644	26041	43804	49769	47943	51927	49488	42285	41613	39203	47496	43206	35237	42194	38580	26261	26513	5675	658879
2002	0	1757	26254	43698	48542	48189	50726	50650	42475	43240	41114	48001	45123	37275	42505	40486	27798	27777	5439	671049
2003	0	2057	26166	43117	46783	45614	49087	48086	42920	41539	41291	48410	44413	37610	43834	40310	28036	29141	5894	664308
2004	0	1868	23431	40834	46517	44917	46773	47450	41597	43169	40912	49806	47265	37973	45207	41979	28467	29711	5848	663724
2005	0	1773	21222	37036	43685	43634	44787	43902	38353	38627	38936	47530	44927	36575	43350	41451	27222	28639	5313	626962
2006	0	2154	20602	33924	40972	40855	43232	41671	33881	34200	34998	46397	42929	33640	42066	39790	26424	27184	5200	590119
2007	0	2142	22016	35263	40124	41108	42952	43270	35212	34538	35003	45864	44819	34955	43815	41377	28311	29250	5344	605363
2008	0	2310	18276	33412	37861	38379	39070	39453	31524	31961	31948	41738	41011	33974	39903	40530	27332	27827	5096	561605
2009	0	2594	19993	37246	41069	41909	42079	41728	35676	34834	35606	44137	43974	35355	43834	41718	30450	31667	5195	609064
2010	0	2512	19829	36206	41450	41730	44165	40655	34071	33861	33923	44574	42167	33725	43274	43505	30036	32156	4280	602119
2011	0	0	896	12007	30785	34764	41488	39994	33342	34570	33934	42278	41761	34119	41550	40315	31474	34419	4372	532068
2012	0	0	0	2236	16411	30064	38595	38970	35151	31933	33434	43838	41821	33948	40822	41535	32289	37315	4567	502929
2013	0	0	0	0	2527	14033	31317	34135	31005	32021	32909	40219	43010	32606	39478	42648	30466	36016	3931	446321
2014	0	0	0	0	0	2281	17441	28920	28526	30826	32317	38718	39473	31715	38443	41152	29690	35349	3604	398455
2015	0	0	0	0	0	0	2551	14151	24427	28862	31633	37630	38519	30296	38203	39779	29444	35696	3748	354939
2016	0	0	0	0	0	0	0	1975	11781	23002	26325	35774	37614	28916	35528	38786	26640	33680	3805	303826
2017	0	0	0	0	0	0	0	0	1934	11603	21859	31678	35646	27145	32727	36717	25887	34761	4695	264652
2018	0	0	0	0	0	0	0	0	0	2009	11105	26192	32351	26638	33186	37302	25350	36465	4309	234907
2019	0	0	0	0	0	0	0	0	0	0	1881	15386	26653	24474	32426	36198	25383	36242	3605	202248
2020	0	0	0	0	0	0	0	0	0	0	0	1546	8996	15348	22195	28010	19032	31920	7052	134099
2021	0	0	0	0	0	0	0	0	0	0	0	0	1744	10469	23081	27466	22920	34983	4011	124674
Total	5064	36026	600810	1147931	1256080	1291088	1649925	1955966	1785509	1790239	1784993	2030747	1975933	1734074	1924092	1749738	1039860	1045494	185207	24988776
