# Supplementary material for: The national child odontology registry (SCOR): a valuable resource for odontological and public health research
Source: BMC Oral Health. 2023 Aug 29;23:608. doi: 10.1186/s12903-023-03199-1 (PMC10466686; doi:10.1186/s12903-023-03199-1)
Supplement: Supplementary file 7 — Supplementary Material 7 (Table 2) [file 12903_2023_3199_MOESM7_ESM.xlsx]

## Sheet: Sheet1
		Supplementary File 3: Full data on the number of visits at a given age by year of visit.
Year of Visit/ Age	0	1	2	3	4	5	6	7	8	9	10	11	12	13	14	15	16	17	18	Total
1972	622	70	294	1057	1157	1744	11368	29398	2539	1037	842	669	714	878	540	577	256	74	62	53898
1973	408	73	669	2414	2324	3965	18291	51537	29411	4838	2913	2594	2477	2112	2313	1813	842	249	112	129355
1974	376	69	1793	5055	3429	5237	21123	53175	52065	35006	7100	4259	3460	3089	2651	2421	904	200	146	201558
1975	464	82	2581	8346	6583	8426	24810	48749	53815	54146	35174	7477	5337	4185	3563	3243	1556	374	183	269094
1976	306	64	2312	9347	10259	13872	31942	47864	50981	56397	58181	38649	9991	7596	6327	5380	2576	494	230	352768
1977	199	53	3090	10397	9134	15132	40413	51530	53158	56886	61079	63747	45209	12877	9147	7387	3733	726	307	444204
1978	324	97	3389	11843	11967	17461	39730	57369	56828	57721	61528	66714	68061	46915	12800	8842	4047	1225	719	527580
1979	199	125	3359	13915	16001	21781	39540	59592	58932	55625	57067	59945	66421	67287	46553	12625	5829	1739	1125	587660
1980	724	218	4490	16394	20102	24769	42807	61677	64755	63832	61137	62145	64513	70784	68765	41533	8290	1992	1275	680202
1981	381	254	5601	20928	20566	26595	50252	58809	61832	64591	62113	59347	61208	63643	66336	52522	13451	2595	1500	692524
1982	395	357	7704	28331	24282	28386	49249	63638	63776	64387	68264	65937	62247	64327	63908	51297	14810	3356	1661	726312
1983	351	439	9495	30195	29731	29931	42935	58764	62579	60770	62112	64729	62992	59609	59085	46205	14058	3943	1813	699736
1984	172	551	11130	30754	31031	32999	42196	52262	57277	60389	58590	60727	63161	60936	56532	42653	13587	4535	2287	681769
1985	75	635	12678	30761	29200	32513	39861	52250	53666	57151	60532	60376	61884	64341	59479	43685	14091	4134	2562	679874
1986	46	546	13683	30584	30239	31885	38979	49843	53805	53479	56984	59930	59066	59845	60489	47655	19311	6093	2431	674893
1987	22	326	6812	10966	8013	8067	5472	13535	12995	12288	13907	14955	15175	15111	15631	13410	7233	3136	800	177854
1988	0	0	15300	37054	31504	32158	36540	51985	54230	57135	57688	58667	64571	65878	63468	66246	36035	28890	4152	761501
1989	0	433	14384	32440	29711	29068	31561	45770	45756	49192	50844	51546	53380	57625	58772	56844	32853	29402	5602	675183
1990	0	481	18360	34052	30675	29879	34208	43132	43899	45172	48144	50142	50990	51185	56026	54465	31232	29501	5569	657112
1991	0	543	19329	35744	31617	31317	35519	43271	42379	44205	45025	48001	50808	50344	50909	52172	31862	29455	5671	648171
1992	0	642	22286	37275	32577	32063	36784	43807	41977	42260	43757	44777	47682	49360	49583	46781	31072	29019	5870	637572
1993	0	654	20608	32635	37589	32870	35488	32713	21009	20775	20569	33725	31752	23905	38324	35189	19772	21908	5005	464490
1994	0	815	21112	33720	39634	32709	37759	32285	19927	19717	19016	34129	29535	20327	38022	33756	19084	19402	4564	455513
1995	0	976	23024	35826	42300	35257	39879	34837	21844	21779	20676	34684	29352	20275	36442	33095	18876	20583	4603	474308
1996	0	924	24144	38103	43099	37665	42612	36458	23926	24485	23177	36695	30422	21761	36594	31793	20118	23274	4929	500179
1997	0	959	25440	39813	46032	39861	44816	38870	26420	26264	25687	38733	32430	23435	35973	32450	21430	24597	5245	528455
1998	0	1380	27783	42675	47985	43877	47574	42643	32951	31479	30428	41521	36096	27670	37514	33605	23713	25929	5396	580219
1999	0	1685	27329	43201	51963	46880	51170	46989	38073	36890	35391	43324	38826	32081	39661	35568	24382	25664	5256	624333
2000	0	1764	27905	45323	50881	49301	50857	48716	40544	39935	38737	45391	40751	34700	41064	36892	25945	26294	5149	650149
2001	0	1644	26041	43804	49769	47943	51927	49488	42285	41613	39203	47496	43206	35237	42194	38580	26261	26513	5675	658879
2002	0	1757	26254	43698	48542	48189	50726	50650	42475	43240	41114	48001	45123	37275	42505	40486	27798	27777	5439	671049
2003	0	2057	26166	43117	46783	45614	49087	48086	42920	41539	41291	48410	44413	37610	43834	40310	28036	29141	5894	664308
2004	0	1868	23431	40834	46517	44917	46773	47450	41597	43169	40912	49806	47265	37973	45207	41979	28467	29711	5848	663724
2005	0	1773	21222	37036	43685	43634	44787	43902	38353	38627	38936	47530	44927	36575	43350	41451	27222	28639	5313	626962
2006	0	2154	20602	33924	40972	40855	43232	41671	33881	34200	34998	46397	42929	33640	42066	39790	26424	27184	5200	590119
2007	0	2142	22016	35263	40124	41108	42952	43270	35212	34538	35003	45864	44819	34955	43815	41377	28311	29250	5344	605363
2008	0	2310	18276	33412	37861	38379	39070	39453	31524	31961	31948	41738	41011	33974	39903	40530	27332	27827	5096	561605
2009	0	2594	19993	37246	41069	41909	42079	41728	35676	34834	35606	44137	43974	35355	43834	41718	30450	31667	5195	609064
2010	0	2512	19829	36206	41450	41730	44165	40655	34071	33861	33923	44574	42167	33725	43274	43505	30036	32156	4280	602119
2011	0	0	896	12007	30785	34764	41488	39994	33342	34570	33934	42278	41761	34119	41550	40315	31474	34419	4372	532068
2012	0	0	0	2236	16411	30064	38595	38970	35151	31933	33434	43838	41821	33948	40822	41535	32289	37315	4567	502929
2013	0	0	0	0	2527	14033	31317	34135	31005	32021	32909	40219	43010	32606	39478	42648	30466	36016	3931	446321
2014	0	0	0	0	0	2281	17441	28920	28526	30826	32317	38718	39473	31715	38443	41152	29690	35349	3604	398455
2015	0	0	0	0	0	0	2551	14151	24427	28862	31633	37630	38519	30296	38203	39779	29444	35696	3748	354939
2016	0	0	0	0	0	0	0	1975	11781	23002	26325	35774	37614	28916	35528	38786	26640	33680	3805	303826
2017	0	0	0	0	0	0	0	0	1934	11603	21859	31678	35646	27145	32727	36717	25887	34761	4695	264652
2018	0	0	0	0	0	0	0	0	0	2009	11105	26192	32351	26638	33186	37302	25350	36465	4309	234907
2019	0	0	0	0	0	0	0	0	0	0	1881	15386	26653	24474	32426	36198	25383	36242	3605	202248
2020	0	0	0	0	0	0	0	0	0	0	0	1546	8996	15348	22195	28010	19032	31920	7052	134099
2021	0	0	0	0	0	0	0	0	0	0	0	0	1744	10469	23081	27466	22920	34983	4011	124674
Total	5064	36026	600810	1147931	1256080	1291088	1649925	1955966	1785509	1790239	1784993	2030747	1975933	1734074	1924092	1749738	1039860	1045494	185207	24988776
